# Supplementary material for: Changes in the amino acid profiles and free radical scavenging activities of Tenebrio molitor larvae following enzymatic hydrolysis
Source: PLoS One. 2018 May 4;13(5):e0196218. doi: 10.1371/journal.pone.0196218 (PMC5935390; doi:10.1371/journal.pone.0196218)
Supplement: S1 Fig — A,1,1-Diphenyl-2-picryl-hydrazyl (DPPH) radical scavenging activity. (XLSX) [file pone.0196218.s001.xlsx]

## Sheet: Raw data
	1000	500	250	125	62.5	31.25	15.625	7.8125	3.90625	0	(μM)	Blank
	0.057	0.062	0.553	0.831	0.855	0.872	0.986	1.041	1.066	1.104		0.038
	98.2176	97.7486	51.6886	25.6098	23.3583	21.7636	11.0694	5.90994	3.56473	0
1	5mg/ml			2.5mg/ml			1.25mg/ml			0.625mg/ml
DW추출액	0.958	0.961	0.962	0.974	0.972	0.975	0.986	0.983	0.985	1.009	1.006	1.007
	13.6961	13.4146	13.3208	12.1951	12.3827	12.1013	11.0694	11.3508	11.1632	8.91182	9.19325	9.09944
	19.3743	18.9628	18.8256	17.1793	17.4537	17.0421	15.5331	15.9446	15.6703	12.3778	12.7893	12.6521
		19.0542	0.285578		17.2251	0.209557		15.716	0.209557		12.6064	0.209557
		13.4772	0.195278		12.2264	0.143295		11.1945	0.143295		9.06817	0.143295
2	5mg/ml			2.5mg/ml			1.25mg/ml			0.625mg/ml
A	0.607	0.603	0.598	0.819	0.821	0.817	0.912	0.915	0.917	1.004	1.006	1.002
	46.6229	46.9981	47.4672	26.7355	26.5478	26.9231	18.0113	17.7298	17.5422	9.38086	9.19325	9.56848
	67.527	68.0758	68.7617	38.4433	38.169	38.7177	25.6849	25.2734	24.999	13.0637	12.7893	13.3381
		68.1215	0.618611		38.4433	0.274374		25.3191	0.345247		13.0637	0.274374
		47.0294	0.423007		26.7355	0.187617		17.7611	0.23608		9.38086	0.187617
3	5mg/ml			2.5mg/ml			1.25mg/ml			0.625mg/ml
C-A	0.605	0.596	0.601	0.801	0.795	0.798	0.914	0.916	0.912	1.051	1.05	1.048
	46.8105	47.6548	47.1857	28.424	28.9869	28.7054	17.8236	17.636	18.0113	4.97186	5.06567	5.25328
	67.8014	69.0361	68.3502	40.9127	41.7358	41.3243	25.4106	25.1362	25.6849	6.61591	6.75309	7.02747
		68.3959	0.618611		41.3243	0.411562		25.4106	0.274374		6.79882	0.209557
		47.217	0.423007		28.7054	0.281426		17.8236	0.187617		5.09694	0.143295
4	5mg/ml			2.5mg/ml			1.25mg/ml			0.625mg/ml
F	0.711	0.708	0.711	0.887	0.88	0.885	0.829	0.837	0.841	1.071	1.035	1.054
	36.8668	37.1482	36.8668	20.3565	21.0131	20.5441	25.7974	25.0469	24.6717	3.09568	6.4728	4.69043
	53.2596	53.6711	53.2596	29.1146	30.0749	29.389	37.0715	35.974	35.4252	3.87216	8.8109	6.20435
		53.3968	0.237615		29.5262	0.494636		36.1569	0.838228		6.2958	2.47064
		36.9606	0.162481		20.6379	0.338232		25.172	0.57318		4.75297	1.68942
5	5mg/ml			2.5mg/ml			1.25mg/ml			0.625mg/ml
C-F	0.694	0.693	0.698	0.816	0.813	0.819	0.832	0.828	0.829	1.045	1.037	1.052
	38.4615	38.5553	38.0863	27.0169	27.2983	26.7355	25.5159	25.8912	25.7974	5.53471	6.28518	4.87805
	55.5917	55.7289	55.043	38.8549	39.2665	38.4433	36.6599	37.2087	37.0715	7.43903	8.53653	6.47872
		55.4546	0.362963		38.8549	0.411562		36.98	0.285578		7.48476	1.02967
		38.3677	0.248194		27.0169	0.281426		25.7348	0.195278		5.56598	0.704086
6	5mg/ml			2.5mg/ml			1.25mg/ml			0.625mg/ml
A+F	0.551	0.548	0.554	0.861	0.855	0.865	0.987	0.991	0.994	1.034	1.038	1.033
	51.8762	52.1576	51.5947	22.7955	23.3583	22.4203	10.9756	10.6004	10.3189	6.5666	6.19137	6.66041
	75.2095	75.6211	74.798	32.6815	33.5046	32.1327	15.3959	14.8471	14.4356	8.94809	8.39934	9.08528
		75.2095	0.411562		32.7729	0.690494		14.8929	0.481786		8.8109	0.362963
		51.8762	0.281426		22.858	0.47216		10.6316	0.329445		6.4728	0.248194
7	5mg/ml			2.5mg/ml			1.25mg/ml			0.625mg/ml
C-A+F	0.551	0.542	0.548	0.832	0.832	0.835	0.909	0.915	0.913	0.989	0.985	0.981
	51.8762	52.7205	52.1576	25.5159	25.5159	25.2345	18.2927	17.7298	17.9174	10.788	11.1632	11.5385
	75.2095	76.4442	75.6211	36.6599	36.6599	36.2483	26.0965	25.2734	25.5477	15.1215	15.6703	16.219
		75.7583	0.628671		36.5227	0.237615		25.6392	0.419114		15.6703	0.548749
		52.2514	0.429885		25.4221	0.162481		17.98	0.28659		11.1632	0.375235

## Sheet: IC50
	DW	5	2.5	1.25	0.625
		19.0542	17.2251	15.716	12.6064
																	IC50	DW	A	C-A	F	C-F	A+F	C-A+F
	IC50	28.6553				a	1.2865										mg/mL	28.6553	3.47352	3.44045	4.52439	4.06171	3.4494	3.20128
						b	13.135
	A	5	2.5	1.25	0.625
		68.1215	38.4433	25.3191	13.0637
		3.47352				a	12.182
						b	7.6856
	C-A	5	2.5	1.25	0.625
		68.3959	41.3243	25.4106	6.79882
		3.44045				a	13.237
						b	4.4587
	F	5	2.5	1.25	0.625
		53.3968	29.5262	36.1569	6.2958
		4.52439				a	8.5554
						b	11.292
	C-F	5	2.5	1.25	0.625
		55.4546	38.8549	36.98	7.48476
		4.06171				a	8.9098
						b	13.811
	A+F	5	2.5	1.25	0.625
		75.2095	32.7729	14.8929	8.8109
		3.4494				a	15.446
						b	-3.2795
	C-A+F	5	2.5	1.25	0.625
		75.7583	36.5227	25.6392	15.6703
		3.20128				a	13.531
						b	6.6835

## Sheet: Total
		5mg/ml	2.5mg/ml	1.25mg/ml	0.625mg/ml
	DW	19.0542	17.2251	15.716	12.6064			0.285578	0.209557	0.209557	0.209557
	A	68.1215	38.4433	25.3191	13.0637			0.618611	0.274374	0.345247	0.274374
	C-A	68.3959	41.3243	25.4106	6.79882			0.618611	0.411562	0.274374	0.209557
	F	53.3968	36.1569	29.5262	6.2958			0.237615	0.494636	0.838228	2.47064
	C-F	55.4546	38.8549	36.98	7.48476			0.362963	0.411562	0.285578	1.02967
	A+F	75.2095	32.7729	14.8929	8.8109			0.411562	0.690494	0.481786	0.362963
	C-A+F	75.7583	36.5227	25.6392	15.6703			0.628671	0.237615	0.419114	0.548749
