# Supplementary material for: Changes in the amino acid profiles and free radical scavenging activities of Tenebrio molitor larvae following enzymatic hydrolysis
Source: PLoS One. 2018 May 4;13(5):e0196218. doi: 10.1371/journal.pone.0196218 (PMC5935390; doi:10.1371/journal.pone.0196218)
Supplement: S2 Fig — B, hydroxyl radial scavenging activity. (XLSX) [file pone.0196218.s002.xlsx]

## Sheet: Raw data
	1000	500	250	125	62.5	31.25	15.625	0	BLANK
	0.142	0.167	0.189	0.194	0.258	0.374	0.458	0.541	0.045
	80.4435	75.4032	70.9677	69.9597	57.0565	33.6694	16.7339	0
1	5mg/ml			2.5mg/ml			1.25mg/ml			0.625mg/ml
DW	0.464	0.465	0.464	0.489	0.491	0.492	0.508	0.509	0.509	0.532	0.528	0.529
	15.5242	15.3226	15.5242	10.4839	10.0806	9.87903	6.65323	6.45161	6.45161	1.81452	2.62097	2.41935
	14.8637	14.6418	14.8637	9.31753	8.87384	8.65199	5.10247	4.88063	4.88063	-0.221813	0.665567	0.443722
		14.7897	0.128082		8.94779	0.338874		4.95457	0.128082		0.295826	0.461808
		15.457	0.116401		10.1478	0.307969		6.51882	0.116401		2.28495	0.419691
2	5mg/ml			2.5mg/ml			1.25mg/ml			0.625mg/ml
A	0.397	0.401	0.401	0.425	0.419	0.418	0.478	0.479	0.481	0.511	0.512	0.515
	29.0323	28.2258	28.2258	23.3871	24.5968	24.7984	12.7016	12.5	12.0968	6.04839	5.84677	5.24194
	29.7273	28.8399	28.8399	23.5156	24.8467	25.0685	11.7578	11.536	11.0923	4.43694	4.21509	3.54955
		29.1357	0.51233		24.477	0.839892		11.462	0.338874		4.06719	0.461808
		28.4946	0.465605		24.2608	0.763294		12.4328	0.307969		5.71237	0.419691
3	5mg/ml			2.5mg/ml			1.25mg/ml			0.625mg/ml
C-A	0.394	0.389	0.389	0.412	0.408	0.408	0.462	0.462	0.458	0.507	0.504	0.508
	29.6371	30.6452	30.6452	26.0081	26.8145	26.8145	15.9274	15.9274	16.7339	6.85484	7.45968	6.65323
	30.3928	31.502	31.502	26.3996	27.287	27.287	15.3073	15.3073	16.1947	5.32432	5.98985	5.10247
		31.1323	0.640412		26.9912	0.51233		15.6031	0.51233		5.47221	0.461808
		30.3091	0.582006		26.5457	0.465605		16.1962	0.465605		6.98925	0.419691
4	5mg/ml			2.5mg/ml			1.25mg/ml			0.625mg/ml
F	0.451	0.453	0.453	0.474	0.471	0.471	0.497	0.499	0.499	0.517	0.512	0.515
	18.1452	17.7419	17.7419	13.5081	14.1129	14.1129	8.87097	8.46774	8.46774	4.83871	5.84677	5.24194
	17.7476	17.304	17.304	12.6452	13.3107	13.3107	7.54277	7.09908	7.09908	3.10586	4.21509	3.54955
		17.4519	0.256165		13.0889	0.384247		7.24697	0.256165		3.6235	0.558298
		17.8763	0.232803		13.9113	0.349204		8.60215	0.232803		5.30914	0.507381
5	5mg/ml			2.5mg/ml			1.25mg/ml			0.625mg/ml
C-F	0.441	0.445	0.444	0.468	0.465	0.467	0.491	0.492	0.488	0.511	0.509	0.508
	20.1613	19.3548	19.5565	14.7177	15.3226	14.9194	10.0806	9.87903	10.6855	6.04839	6.45161	6.65323
	19.9661	19.0787	19.3006	13.9763	14.6418	14.1981	8.87384	8.65199	9.53937	4.43694	4.88063	5.10247
		19.4485	0.461808		14.2721	0.338874		9.02174	0.461808		4.80668	0.338874
		19.6909	0.419691		14.9866	0.307969		10.2151	0.419691		6.38441	0.307969
6	5mg/ml			2.5mg/ml			1.25mg/ml			0.625mg/ml
A+F	0.372	0.375	0.374	0.408	0.409	0.408	0.448	0.452	0.452	0.511	0.509	0.511
	34.0726	33.4677	33.6694	26.8145	26.6129	26.8145	18.75	17.9435	17.9435	6.04839	6.45161	6.04839
	35.2734	34.6079	34.8297	27.287	27.0651	27.287	18.4132	17.5258	17.5258	4.43694	4.88063	4.43694
		34.9037	0.338874		27.213	0.128082		17.8216	0.51233		4.58483	0.256165
		33.7366	0.307969		26.7473	0.116401		18.2124	0.465605		6.1828	0.232803
7	5mg/ml			2.5mg/ml			1.25mg/ml			0.625mg/ml
C-A+F	0.364	0.358	0.364	0.397	0.392	0.395	0.436	0.437	0.436	0.498	0.487	0.488
	35.6855	36.8952	35.6855	29.0323	30.0403	29.4355	21.1694	20.9677	21.1694	8.66935	10.8871	10.6855
	37.0482	38.3792	37.0482	29.7273	30.8365	30.171	21.0753	20.8535	21.0753	7.32092	9.76122	9.53937
		37.4919	0.768494		30.2449	0.558298		21.0014	0.128082		8.87384	1.34943
		36.0887	0.698408		29.5027	0.507381		21.1022	0.116401		10.0806	1.22636

## Sheet: IC50
	DW	5	2.5	1.25	0.625
		14.7897	8.94779	4.95457	0.295826
																	IC50	DW	A	C-A	F	C-F	A+F	C-A+F
	IC50	16.1541				a	3.0948											16.1541	8.29944	7.9552	15.345	14.3127	7.00257	6.69329
						b	0.0064
	A	5	2.5	1.25	0.625
		29.1357	24.477	11.462	4.06719
		8.29944				a	5.493
						b	4.4112
	C-A	5	2.5	1.25	0.625
		31.1323	26.9912	15.6031	5.47221
		7.9552				a	5.3819
						b	7.1859
	F	5	2.5	1.25	0.625
		17.4519	13.0889	7.24697	3.6235
		15.345				a	3.0495
						b	3.2055
	C-F	5	2.5	1.25	0.625
		19.4485	14.2721	9.02174	4.80668
		14.3127				a	3.1843
						b	4.4241
	A+F	5	2.5	1.25	0.625
		34.9037	27.213	17.8216	4.58483
		7.00257				a	6.1967
						b	6.6072
	C-A+F	5	2.5	1.25	0.625
		37.4919	30.2449	21.0014	8.87384
		6.69329				a	5.885
						b	10.61

## Sheet: 표
		5mg/ml	2.5mg/ml	1.25mg/ml	0.625mg/ml
	DW	14.7897	8.94779	4.95457	0.295826			0.128082	0.338874	0.128082	0.461808
	A	29.1357	24.477	11.462	4.06719			0.51233	0.839892	0.338874	0.461808
	C-A	31.1323	26.9912	15.6031	5.47221			0.640412	0.51233	0.51233	0.461808
	F	17.4519	13.0889	7.24697	3.6235			0.256165	0.384247	0.256165	0.558298
	C-F	19.4485	14.2721	9.02174	4.80668			0.461808	0.338874	0.461808	0.338874
	A+F	34.9037	27.213	17.8216	4.58483			0.338874	0.128082	0.51233	0.256165
	C-A+F	37.4919	30.2449	21.0014	8.87384			0.768494	0.558298	0.128082	1.34943
