# Supplementary material for: Changes in the amino acid profiles and free radical scavenging activities of Tenebrio molitor larvae following enzymatic hydrolysis
Source: PLoS One. 2018 May 4;13(5):e0196218. doi: 10.1371/journal.pone.0196218 (PMC5935390; doi:10.1371/journal.pone.0196218)
Supplement: S3 Fig — C, hydrogen peroxide scavenging activities. (XLSX) [file pone.0196218.s003.xlsx]

## Sheet: Raw data
	1000	500	250	125	62.5	31.25	15.625	0	BLANK
	0.209	0.287	0.425	0.588	0.741	0.954	1.104	1.214	0.04
	85.6048	78.9608	67.2061	53.322	40.2896	22.1465	9.36968	0
1	5mg/ml			2.5mg/ml			1.25mg/ml			0.625mg/ml
DW	0.957	0.966	0.958	1.087	1.085	1.087	1.157	1.159	1.157	1.254	1.254	1.253
	21.891	21.1244	21.8058	10.8177	10.9881	10.8177	4.8552	4.68484	4.8552	-3.40716	-3.40716	-3.32198
	33.387	32.2114	33.2564	16.4061	16.6673	16.4061	7.26253	7.00129	7.26253	-5.40784	-5.40784	-5.27722
		32.9516	0.644345		16.4932	0.15083		7.17545	0.15083		-5.3643	0.0754149
		21.607	0.420177		10.8745	0.0983561		4.79841	0.0983561		-3.37876	0.049178
2	5mg/ml			2.5mg/ml			1.25mg/ml			0.625mg/ml
A	0.754	0.761	0.758	0.841	0.839	0.837	0.968	0.971	0.975	1.087	1.092	1.094
	39.1823	38.586	38.8416	31.7717	31.9421	32.1124	20.954	20.6985	20.3578	10.8177	10.3918	10.2215
	59.9034	58.989	59.3809	48.5392	48.8005	49.0617	31.9502	31.5583	31.0358	16.4061	15.753	15.4917
		59.4244	0.458731		48.8005	0.261245		31.5148	0.458731		15.8836	0.470966
		38.87	0.299138		31.9421	0.170358		20.6701	0.299138		10.477	0.307117
3	5mg/ml			2.5mg/ml			1.25mg/ml			0.625mg/ml
C-A	0.724	0.721	0.722	0.821	0.825	0.831	0.954	0.958	0.956	1.041	1.038	1.035
	41.7376	41.9932	41.908	33.4753	33.1346	32.6235	22.1465	21.8058	21.9761	14.7359	14.9915	15.247
	63.822	64.2139	64.0833	51.1517	50.6292	49.8454	33.7789	33.2564	33.5176	22.4147	22.8066	23.1985
		64.0397	0.199529		50.5421	0.657452		33.5176	0.261245		22.8066	0.391867
		41.8796	0.130113		33.0778	0.428724		21.9761	0.170358		14.9915	0.255537
4	5mg/ml			2.5mg/ml			1.25mg/ml			0.625mg/ml
F	0.841	0.841	0.842	0.904	0.901	0.901	1.051	1.054	1.052	1.147	1.145	1.147
	31.7717	31.7717	31.6865	26.4055	26.661	26.661	13.8842	13.6286	13.799	5.70698	5.87734	5.70698
	48.5392	48.5392	48.4086	40.31	40.7019	40.7019	21.1085	20.7166	20.9779	8.56875	8.83	8.56875
		48.4957	0.0754149		40.5712	0.226245		20.9343	0.199529		8.65584	0.15083
		31.7433	0.049178		26.5758	0.147534		13.7706	0.130113		5.76377	0.0983561
5	5mg/ml			2.5mg/ml			1.25mg/ml			0.625mg/ml
C-F	0.834	0.832	0.832	0.895	0.891	0.892	1.002	1.001	1.004	1.137	1.142	1.139
	32.368	32.5383	32.5383	27.1721	27.5128	27.4276	18.0579	18.1431	17.8876	6.55877	6.13288	6.38842
	49.4536	49.7148	49.7148	41.4856	42.0081	41.8775	27.509	27.6396	27.2478	9.87498	9.22187	9.61373
		49.6277	0.15083		41.7904	0.271912		27.4655	0.199529		9.57019	0.328726
		32.4815	0.0983561		27.3708	0.177314		18.0295	0.130113		6.36002	0.214362
6	5mg/ml			2.5mg/ml			1.25mg/ml			0.625mg/ml
A+F	0.687	0.675	0.678	0.854	0.849	0.851	0.934	0.928	0.931	1.087	1.087	1.085
	44.8893	45.9114	45.6559	30.6644	31.0903	30.9199	23.8501	24.3612	24.1056	10.8177	10.8177	10.9881
	68.6551	70.2225	69.8307	46.8411	47.4942	47.233	36.3913	37.1751	36.7832	16.4061	16.4061	16.6673
		69.5694	0.815737		47.1894	0.328726		36.7832	0.391867		16.4932	0.15083
		45.4855	0.531942		30.8915	0.214362		24.1056	0.255537		10.8745	0.0983561
7	5mg/ml			2.5mg/ml			1.25mg/ml			0.625mg/ml
C-A+F	0.679	0.681	0.681	0.831	0.834	0.832	0.911	0.912	0.911	1.001	0.998	1.002
	45.5707	45.4003	45.4003	32.6235	32.368	32.5383	25.8092	25.724	25.8092	18.1431	18.3986	18.0579
	69.7	69.4388	69.4388	49.8454	49.4536	49.7148	39.3956	39.265	39.3956	27.6396	28.0315	27.509
		69.5259	0.15083		49.6713	0.199529		39.3521	0.0754149		27.7267	0.271912
		45.4571	0.0983561		32.5099	0.130113		25.7808	0.049178		18.1999	0.177314

## Sheet: IC50
	DW	5	2.5	1.25	0.625
		32.9516	16.4932	7.17545	-5.3643
																	IC50	DW 추출액	알카라제 추출액	알카라제 고농출액	플라보자임 추출액	플라보자임 고추출액	플라+알카 추출액	플라+알카 고추출액
	IC50	10.1615				a	5.3116											10.1615	6.41418	3.14338	4.68896	4.53037	3.02435	2.72245
						b	-3.9738
	A	5	2.5	1.25	0.625
		59.4244	48.8005	31.5148	15.8836
		6.41418				a	6.0215
						b	11.377
	C-A	5	2.5	1.25	0.625
		64.0397	50.5421	33.5176	22.8066
		3.14338				a	9.0953
						b	21.41
	F	5	2.5	1.25	0.625
		48.4957	40.5712	20.9343	8.65584
		4.68896				a	8.6712
						b	9.3411
	C-F	5	2.5	1.25	0.625
		49.6277	41.7904	27.4655	9.57019
		4.53037				a	8.1799
						b	12.942
	A+F	5	2.5	1.25	0.625
		69.5694	47.1894	36.7832	16.4932
		3.02435				a	11.005
						b	16.717
	C-A+F	5	2.5	1.25	0.625
		69.5259	49.6713	39.3521	27.7267
		2.72245				a	9.0595
						b	25.336

## Sheet: Total
		5mg/ml	2.5mg/ml	1.25mg/ml	0.625mg/ml
	DW	32.9516	16.4932	7.17545	0			0.644345	0.15083	0.15083	0.0754149
	A	59.4244	48.8005	31.5148	15.8836			0.458731	0.261245	0.458731	0.470966
	C-A	64.0397	50.5421	33.5176	22.8066			0.199529	0.657452	0.261245	0.391867
	F	48.4957	40.5712	20.9343	8.65584			0.0754149	0.226245	0.199529	0.15083
	C-F	49.6277	41.7904	27.4655	9.57019			0.15083	0.271912	0.199529	0.328726
	A+F	69.5694	47.1894	36.7832	16.4932			0.815737	0.328726	0.391867	0.15083
	C-A+F	69.5259	49.6713	39.3521	27.7267			0.15083	0.199529	0.0754149	0.271912
