# Supplementary material for: Changes in the amino acid profiles and free radical scavenging activities of Tenebrio molitor larvae following enzymatic hydrolysis
Source: PLoS One. 2018 May 4;13(5):e0196218. doi: 10.1371/journal.pone.0196218 (PMC5935390; doi:10.1371/journal.pone.0196218)
Supplement: S4 Fig — D, oxygen radical absorbance capacity (ORAC). (XLSX) [file pone.0196218.s004.xlsx]

## Sheet: RAW DATA
		5mg/ml			2.5mg/ml			1.25mg/ml			0.625mg/ml					T 20uM	b
	DW	8324.12	8415.28	8387.15	10214.3	10325.3	10251.2	13001.1	13125	13005.6	15123	15365.2	15041.3			14107.3	2.004
		7143.04	7254.98	7054.18	9641.25	9514.37	9541.25	12140.4	12214.6	12412.2	14014.2	14214.3	14362.5			13024.2	1.991
		6741.3	6574.29	6872.26	8241.25	8356.85	8415.26	11284	11284.2	11054.2	13041.3	13241	13025.6			11340.8	1.984
		5747.15	5819.36	5967.45	7541.25	7415.26	7325.26	10845.3	10415.3	10241.9	12245.2	12950.4	12410.2			10584.3	1.585
		4967.25	4951.25	4857.18	6241.25	6347.85	6284.25	9145.26	9253.68	9345.28	11843.2	11632	11520.4			9687.25	1.494
		0.858114	0.86212	0.84107	0.943901	0.921465	0.93074	0.933792	0.930639	0.954377	0.926684	0.925093	0.954875
		0.809851	0.781232	0.81938	0.806838	0.80936	0.820901	0.867925	0.859752	0.84996	0.862347	0.86175	0.865993			0.923226	0.993513
		0.690421	0.691523	0.711499	0.738306	0.718167	0.714572	0.834178	0.793543	0.787498	0.809708	0.842835	0.82508			0.803898	0.99002
		0.59673	0.588364	0.579122	0.611033	0.614788	0.613023	0.70342	0.705042	0.718558	0.783125	0.757036	0.765919			0.750271	0.790918
		3.45512	3.42324	3.45107	3.60008	3.56378	3.57924	3.83931	3.78898	3.81039	3.88186	3.88671	3.91187			0.686683	0.745509
		31.7433	33.5347	31.9707	23.5967	25.6366	24.768	10.152	12.9809	11.7774	7.76082	7.48824	6.07465			3.66408	4.01996
			32.4162	0.975281		24.6671	1.02366		11.6368	1.4197		7.10791	0.905145
		5mg/ml			2.5mg/ml			1.25mg/ml			0.625mg/ml
	A	4325.26	4412.05	4352.26	7015.52	7045.84	6945.25	10151.2	10260.3	10041.2	13250.1	13140.2	13047.2
		3452.15	3415.89	3521.15	6145.25	6321.52	5674.85	9154.28	9251.36	9104.25	12041.2	12140.1	12014.2
		2569.48	3621.25	2874.58	5230.15	5112.3	4958.36	8015.26	8125.36	8015.26	11030.6	11002.1	10994.2
		1526.98	1452.32	1652.32	4685.29	4254.28	4015.36	7326.36	7124.25	7112.85	10412.2	9985.25	9847.28
		841.25	754.25	785.25	3241.25	3185.26	3251.52	6214.25	6015.82	6145.28	9241.26	9145.02	9015.26
		0.798137	0.774218	0.809039	0.875951	0.897199	0.817084	0.901788	0.901664	0.906685	0.908763	0.92389	0.920826
		0.594064	0.820764	0.66048	0.745511	0.725577	0.713921	0.789584	0.791921	0.798233	0.83249	0.837286	0.842649
		0.353038	0.329171	0.379646	0.667846	0.6038	0.578145	0.72172	0.69435	0.708363	0.785821	0.759898	0.75474
		0.194497	0.170952	0.180424	0.462011	0.452077	0.468165	0.612166	0.586319	0.612003	0.697446	0.695955	0.69097
		2.43974	2.59511	2.52959	3.25132	3.17865	3.07731	3.52526	3.47425	3.52528	3.72452	3.71703	3.70919
		88.8061	80.0745	83.7564	43.1963	47.2801	52.9752	27.8015	30.6678	27.8	16.6032	17.0242	17.4651
			84.2123	4.38359		47.8172	4.9115		28.7564	1.65534		17.0308	0.43095
		5mg/ml			2.5mg/ml			1.25mg/ml			0.625mg/ml
	C-A	3547.25	3745.26	3047.36	6241.25	5986.36	6321.45	9014.26	9057.26	9214.12	12543.2	12341.2	11985.4
		2875.36	2658.36	2641.25	5214.26	4685.26	5142.36	8124.25	8265.28	8145.26	11452.4	11395.3	11254.2
		2014.25	1854.26	1654.25	4365.25	3985.63	4123.58	6935.26	6854.25	6985.26	10425.4	10963.2	9425.36
		1048.25	1089.36	952.87	3326.45	2985.36	3365.28	5896.34	5364.28	5423.25	9210.36	9054.18	8656.36
		584.25	504.36	415.26	2014.25	1980.65	2214.85	5014.26	4875.36	4523.6	8145.26	8314.25	7258.25
		0.810588	0.709793	0.866734	0.835451	0.782656	0.813478	0.901266	0.912559	0.883998	0.91303	0.923348	0.939
		0.567834	0.495095	0.542847	0.699419	0.665785	0.652316	0.769365	0.756769	0.758104	0.831153	0.888342	0.786406
		0.295511	0.290864	0.312687	0.532978	0.498694	0.532359	0.654112	0.592263	0.58858	0.734288	0.733652	0.722244
		0.164705	0.134666	0.136269	0.322732	0.33086	0.350371	0.556259	0.538282	0.490942	0.649374	0.673696	0.605593
		2.33864	2.13042	2.35854	2.89058	2.778	2.84852	3.381	3.29987	3.22162	3.62784	3.71904	3.55324
		94.4876	106.189	93.3693	63.4693	69.7964	65.8329	35.9084	40.4678	44.8652	22.0362	16.9113	26.2287
			98.0154	7.1008		66.3662	3.19709		40.4138	4.47867		21.7254	4.66646
		5mg/ml			2.5mg/ml			1.25mg/ml			0.625mg/ml
	F	7015.25	7065.25	6985.26	8965.26	8745.27	8412.25	10248.4	10147.9	10365.2	13047.2	13000.7	13247.6
		6015.25	6120.14	6015.26	7954.15	7652.36	7652.25	9247.58	9579.53	9541.25	12414.4	12684.9	12415.3
		4985.36	4852.15	4985.36	6852.25	6524.18	6614.25	8441.59	8475.36	8563.98	11908.4	11698.2	11402.9
		3545.26	3412.25	3250.14	5941.25	5874.15	5745.26	7643.25	7718.59	7841.25	10874.6	10472.1	10241.2
		2014.25	1985.36	2014.26	4853.26	4785.36	4815.26	6547.36	6687.58	6541.28	9014.25	9214.05	9541.25
		0.857453	0.866231	0.861136	0.887219	0.875028	0.909656	0.902347	0.943994	0.920504	0.951492	0.975702	0.937173
		0.710646	0.686763	0.713697	0.764311	0.746024	0.786264	0.823702	0.835186	0.82622	0.91271	0.899814	0.860751
		0.505365	0.482962	0.465285	0.662697	0.671695	0.682964	0.745802	0.760612	0.756494	0.833475	0.805503	0.773066
		0.287124	0.281004	0.288359	0.541341	0.547194	0.57241	0.638869	0.659013	0.631078	0.690893	0.708733	0.720226
		2.86059	2.81696	2.82848	3.35557	3.33994	3.45129	3.61072	3.69881	3.6343	3.88857	3.88975	3.79122
		65.1548	67.6067	66.9594	37.3378	38.216	31.9581	22.9986	18.0484	21.6737	7.38391	7.31746	12.855
			66.5736	1.27065		35.8373	3.38802		20.9069	2.56266		9.18547	3.17811
		5mg/ml			2.5mg/ml			1.25mg/ml			0.625mg/ml
	C-F	5321.01	5324.15	5541.25	7845.26	7952.26	7852.36	10021.4	10142.2	10325.4	12696.2	12451.2	12953
		4328.25	4326.25	4512.36	6854.15	6954.12	6874.25	9236.14	9365.25	9265.26	11874.2	11542.3	11985.3
		3154.25	3015.25	3241.25	5963.25	5874.12	5941.25	8142.26	8265.84	8142.02	10842.2	10265.3	10854.3
		2214.25	2650.26	2684.12	4952.36	4952.36	4852.36	7321.52	7415.26	7265.26	9452.36	9214.25	9451.26
		1540.25	1654.25	1742.02	3951.25	4015.26	3854.15	6154.25	6235.14	6015.26	8657.25	8412.25	8674.24
		0.813426	0.812571	0.814322	0.873668	0.874483	0.875437	0.921641	0.92339	0.897326	0.935256	0.927	0.925287
		0.592792	0.566335	0.584931	0.760109	0.738673	0.75662	0.812486	0.814991	0.788542	0.853973	0.824436	0.837971
		0.416133	0.497781	0.484389	0.631255	0.622761	0.617949	0.730588	0.731126	0.703629	0.7445	0.740026	0.729657
		0.289466	0.310707	0.314373	0.503648	0.504921	0.490827	0.61411	0.614769	0.582569	0.681875	0.675615	0.669669
		2.61182	2.68739	2.69801	3.26868	3.24084	3.24083	3.57883	3.58428	3.47207	3.7156	3.66708	3.66258
		79.1354	74.8881	74.2912	42.2208	43.7854	43.7857	24.7911	24.4848	30.7908	17.1043	19.8314	20.0839
			76.1049	2.64139		43.2639	0.903416		26.6889	3.55564		19.0066	1.65222
		5mg/ml			2.5mg/ml			1.25mg/ml			0.625mg/ml
	A+F	3315.25	3251.25	3412.25	5032.02	5214.36	5210.36	8214.25	8145.36	8321.25	10253.5	10354.2	10320.1
		2396.58	2253.69	2625.36	4321.59	4325.25	4201.58	7214.26	7365.26	7341.12	9214.25	9354.15	9256.35
		1208.56	1204.36	1325.65	3215.85	3325.14	3362.25	6365.25	6341.25	6521.05	8365.25	8214.25	8014.26
		704.15	705.93	742.52	2863.54	2845.26	2514.29	5214.26	5014.26	4769.25	7214.25	7214.05	7369.25
		302.58	361.28	385.26	1841.26	1632.58	1754.26	4378.63	4014.25	4012.22	6012.35	6241.25	6048.95
		0.722896	0.693176	0.791904	0.858818	0.829488	0.80639	0.878262	0.904228	0.882214	0.898649	0.903412	0.896921
		0.364546	0.37043	0.399864	0.639077	0.637689	0.645301	0.774903	0.778511	0.783662	0.815847	0.793322	0.776565
		0.212397	0.217126	0.223971	0.569064	0.545659	0.482556	0.634782	0.615597	0.573141	0.703592	0.696724	0.714065
		0.0912691	0.11112	0.116208	0.365909	0.313093	0.336687	0.533053	0.492827	0.482166	0.586373	0.602772	0.586131
		1.89111	1.89185	2.03195	2.93287	2.82593	2.77093	3.321	3.29116	3.22118	3.50446	3.49623	3.47368
		119.638	119.596	111.723	61.0928	67.1026	70.1933	39.2804	40.9573	44.89	28.9702	29.4329	30.7
			116.986	4.55769		66.1296	4.6276		41.7092	2.8794		29.701	0.895533
		5mg/ml			2.5mg/ml			1.25mg/ml			0.625mg/ml
	C-A+F	2430.36	2481.26	2563.14	3412.25	3741.25	3641.25	6123.54	6241.58	6014.28	8541.25	8641.25	8415.26
		1047.26	1087.26	1102.34	2574.15	2641.28	2741.26	5123.05	5239.84	5014.89	7240.36	7364.15	7124.05
		647.25	642.36	724.25	1874.56	1745.26	1654.25	4217.28	4315.28	4018.69	6341.84	6014.25	6243.87
		332.14	357.32	401.25	947.26	987.58	954.25	3045.28	3147.84	3142.87	5105.98	5041.36	5364.15
		142.23	204.25	214.25	541.28	601.25	654.15	2153.98	2017.84	2140.38	4365.25	4157.84	4215.82
		0.430907	0.438189	0.430074	0.754385	0.705989	0.752835	0.836616	0.839505	0.83383	0.847693	0.852209	0.846563
		0.266319	0.258885	0.282564	0.549362	0.466491	0.454308	0.6887	0.691376	0.668191	0.742496	0.695993	0.74197
		0.136663	0.144007	0.156546	0.277606	0.263971	0.262067	0.497307	0.504334	0.522568	0.597802	0.583406	0.637431
		0.0585222	0.082317	0.0835889	0.158628	0.160708	0.17965	0.351754	0.32329	0.355883	0.511079	0.481162	0.500973
		1.39241	1.4234	1.45277	2.23998	2.09716	2.14886	2.87438	2.85851	2.88047	3.19907	3.11277	3.22694
		147.664	145.923	144.272	100.032	108.058	105.153	64.3799	65.2719	64.0373	46.1327	50.9826	44.5666
			145.953	1.69632		104.414	4.06383		64.5631	0.637312		47.2273	3.34514

## Sheet: Total
			5mg/ml	2.5mg/ml	1.25mg/ml	0.625mg/ml								a	b	IC50
		DW	32.4162	24.6671	11.6368	7.10791			0.975281	1.02366	1.4197	0.905145		5.7892	5.3886	7.70597
		A	84.2123	47.8172	28.7564	17.0308			4.38359	4.9115	1.65534	0.43095		15.176	8.8849	2.70922
		C-A	98.0154	66.3662	40.4138	21.7254			7.1008	3.19709	4.47867	4.66646		16.845	17.149	1.95019
		F	66.5736	35.8373	20.9069	9.18547			1.27065	3.38802	2.56266	3.17811		12.803	3.1193	3.6617
		C-F	76.1049	43.2639	26.6889	19.0066			2.64139	0.903416	3.55564	1.65222		13.094	10.576	3.01084
		A+F	116.986	66.1296	41.7092	29.701			4.55769	4.6276	2.8794	0.895533		19.982	16.798	1.6616
		C-A+F	145.953	104.414	64.5631	47.2273			1.69632	4.06383	0.637312	3.34514		22.458	37.903	0.53865
				0.625	1.25	2.5	5
				7.10791	11.6368	24.6671	32.4162
				17.0308	28.7564	47.8172	84.2123
				21.7254	40.4138	66.3662	98.0154
				9.18547	20.9069	35.8373	66.5736
				19.0066	26.6889	43.2639	76.1049
				29.701	41.7092	66.1296	116.986
				47.2273	64.5631	104.414	145.953
