# Supplementary material for: Changes in the amino acid profiles and free radical scavenging activities of Tenebrio molitor larvae following enzymatic hydrolysis
Source: PLoS One. 2018 May 4;13(5):e0196218. doi: 10.1371/journal.pone.0196218 (PMC5935390; doi:10.1371/journal.pone.0196218)
Supplement: S5 Fig — E, ferric reducing antioxidant power (FRAP). (XLSX) [file pone.0196218.s005.xlsx]

## Sheet: Raw data
			1000	500	250	125	62.5	31.25	15.625	0	(μM)	Blank
			1.778	1.621	1.546	1.493	1.448	1.194	1.007	0.874		0.032
			107.363	88.7173	79.81	73.5154	68.171	38.0048	15.7957	0
1	5mg/ml			2.5mg/ml			1.25mg/ml			0.625mg/ml
DW	1.087	1.085	1.089	1.005	1.008	1.011	0.958	0.953	0.954	0.917	0.914	0.916
	25.2969	25.0594	25.5344	15.5582	15.9145	16.2708	9.97625	9.38242	9.50119	5.10689	4.75059	4.98812
	22.6414	22.4263	22.8564	13.8256	14.1482	14.4707	8.77274	8.2352	8.34271	4.36488	4.04236	4.25738
		22.6414	0.215017		14.1482	0.322526		8.45021	0.284441		4.22154	0.164222
		25.2969	0.23753		15.9145	0.356295		9.61995	0.314222		4.94854	0.181416
2	5mg/ml			2.5mg/ml			1.25mg/ml			0.625mg/ml
A	1.217	1.215	1.207	1.087	1.084	1.082	1.024	1.023	1.028	0.961	0.958	0.953
	40.7363	40.4988	39.5487	25.2969	24.9406	24.7031	17.8147	17.696	18.2898	10.3325	9.97625	9.38242
	36.6175	36.4025	35.5424	22.6414	22.3188	22.1038	15.8683	15.7608	16.2983	9.09527	8.77274	8.2352
		36.1875	0.568882		22.3547	0.270558		15.9758	0.284441		8.70107	0.434491
		40.2613	0.628444		24.9802	0.298885		17.9335	0.314222		9.89707	0.479982
3	5mg/ml			2.5mg/ml			1.25mg/ml			0.625mg/ml
C-A	1.254	1.249	1.252	1.124	1.126	1.127	1.052	1.054	1.055	1.021	1.019	1.017
	45.1306	44.5368	44.8931	29.6912	29.9287	30.0475	21.1401	21.3777	21.4964	17.4584	17.2209	16.9834
	40.5953	40.0578	40.3803	26.6192	26.8342	26.9417	18.8786	19.0936	19.2011	15.5458	15.3308	15.1158
		40.3445	0.270558		26.7984	0.164222		19.0577	0.164222		15.3308	0.215017
		44.8535	0.298885		29.8892	0.181416		21.3381	0.181416		17.2209	0.23753
4	5mg/ml			2.5mg/ml			1.25mg/ml			0.625mg/ml
F	1.134	1.132	1.13	1.017	1.015	1.016	0.979	0.976	0.976	0.948	0.945	0.942
	30.8789	30.6413	30.4038	16.9834	16.7458	16.8646	12.4703	12.114	12.114	8.7886	8.4323	8.07601
	27.6943	27.4793	27.2642	15.1158	14.9007	15.0082	11.0304	10.7079	10.7079	7.69765	7.37513	7.0526
		27.4793	0.215017		15.0082	0.107509		10.8154	0.186211		7.37513	0.322526
		30.6413	0.23753		16.8646	0.118765		12.2328	0.205707		8.4323	0.356295
5	5mg/ml			2.5mg/ml			1.25mg/ml			0.625mg/ml
C-F	1.185	1.182	1.183	1.042	1.045	1.043	0.995	0.996	1.002	0.971	0.962	0.958
	36.9359	36.5796	36.6983	19.9525	20.3088	20.0713	14.3705	14.4893	15.2019	11.5202	10.4513	9.97625
	33.1772	32.8547	32.9622	17.8035	18.126	17.911	12.7506	12.8581	13.5031	10.1704	9.20278	8.77274
		32.998	0.164222		17.9468	0.164222		13.0373	0.407021		9.38196	0.715828
		36.7379	0.181416		20.1108	0.181416		14.6873	0.449636		10.6492	0.790775
6	5mg/ml			2.5mg/ml			1.25mg/ml			0.625mg/ml
A+F	1.357	1.347	1.342	1.141	1.145	1.147	1.073	1.067	1.057	0.991	0.992	0.995
	57.3634	56.1758	55.5819	31.7102	32.1853	32.4228	23.6342	22.9216	21.734	13.8955	14.0143	14.3705
	51.6687	50.5936	50.0561	28.4468	28.8769	29.0919	21.1362	20.4912	19.4161	12.3205	12.428	12.7506
		50.7728	0.821111		28.8052	0.328444		20.3478	0.868982		12.4997	0.223797
		56.3737	0.907081		32.1061	0.362833		22.7633	0.959965		14.0934	0.247229
7	5mg/ml			2.5mg/ml			1.25mg/ml			0.625mg/ml
C-A+F	1.412	1.408	1.406	1.214	1.208	1.205	1.108	1.101	1.103	1.032	1.035	1.038
	63.8955	63.4204	63.1829	40.38	39.6675	39.3112	27.791	26.9596	27.1971	18.7648	19.1211	19.4774
	57.5817	57.1516	56.9366	36.295	35.6499	35.3274	24.899	24.1465	24.3615	16.7284	17.0509	17.3734
		57.2233	0.328444		35.7574	0.492667		24.469	0.387628		17.0509	0.322526
		40.26	0.63		24.98	0.3		17.93	0.31		9.9	0.48

## Sheet: IC50
	DW추출물	5	2.5	1.25	0.625
		22.6414	14.1482	8.45021	4.22154
																	IC50	DW 추출액	알카라제 추출액	알카라제 고농출액	플라보자임 추출액	플라보자임 고추출액	플라+알카 추출액	플라+알카 고추출액
	IC50	11.5611																11.5611	7.22377	6.65284	10.0391	8.26252	4.91497	4.15521
		a	4.083
		b	2.7959
	알카라제 추출액	5	2.5	1.25	0.625
		36.1875	22.3547	15.9758	8.70107
		7.22377
		a	5.9826
		b	6.7831
	알카라제 고추출액	5	2.5	1.25	0.625
		40.3445	26.7984	19.0577	15.3308
		6.65284
		a	5.7129
		b	11.993
	플라보자임 추출액	5	2.5	1.25	0.625
		27.4793	15.0082	10.8154	7.37513
		10.0391
		a	4.5262
		b	4.5612
	플라보자임 고추출액	5	2.5	1.25	0.625
		32.998	17.9468	13.0373	9.38196
		8.26252
		a	5.3489
		b	5.8046
	알카라제 + 플라보자임 추출액	5	2.5	1.25	0.625
		50.7728	28.8052	20.3478	12.4997
		4.91497
		a	8.5149
		b	8.1495
	알카라제 + 플라보자임 고추출액	5	2.5	1.25	0.625
		57.2233	35.7574	24.469	17.0509
		4.15521
		a	9.0395
		b	12.439

## Sheet: Total
		5mg/ml	2.5mg/ml	1.25mg/ml	0.625mg/ml
	DW	22.6414	14.1482	8.45021	0			0.215017	0.322526	0.284441	0.164222
	A	36.1875	22.3547	15.9758	8.70107			0.568882	0.270558	0.284441	0.434491
	C-A	40.3445	26.7984	19.0577	15.3308			0.270558	0.164222	0.164222	0.215017
	F	27.4793	15.0082	10.8154	7.37513			0.215017	0.107509	0.186211	0.322526
	C-F	32.998	17.9468	13.0373	9.38196			0.164222	0.164222	0.407021	0.715828
	A+F	50.7728	28.8052	20.3478	12.4997			0.821111	0.328444	0.868982	0.223797
	C-A+F	57.2233	35.7574	24.469	17.0509			0.328444	0.492667	0.387628	0.322526
